# Supplementary material for: ELIXIR pilot action: Marine metagenomics – towards a domain specific set of sustainable services
Source: F1000Res. 2017 Jan 23;6:ELIXIR-70. [Version 1] doi: 10.12688/f1000research.10443.1 (PMC5461914; doi:10.12688/f1000research.10443.1)
Supplement: Supplementary file 1 [file f1000research-6-11253-s0000.tgz]

Archive with 1 entries (1 files):
- c6a9ebfb-4420-4161-97fb-af95178a97c5.docx
