# Supplementary material for: ELIXIR pilot action: Marine metagenomics – towards a domain specific set of sustainable services
Source: F1000Res. 2017 Jan 23;6:ELIXIR-70. [Version 1] doi: 10.12688/f1000research.10443.1 (PMC5461914; doi:10.12688/f1000research.10443.1)
Supplement: Supplementary file 2 [file f1000research-6-11253-s0001.tgz › 56a00b55-219e-4aae-991b-b116151632f0.xls]

## Sheet: Sheet1
Genome name	Genbank accessions
Vibrio splendidus LGP32	FM954972,FM954973
Pelobacter carbinolicus DSM 2380	CP000142
Oceanobacillus iheyensis HTE831	BA000028
Geobacillus kaustophilus HTA426	BA000043,AP006520
Haloarcula hispanica N601	CP006885.2,CP006884.1,CP006887.1,CP006886.1
Brucella ceti TE28753-12	CP006899.1,CP006898.1
Alteromonas australica strain DE170	CP010912
Brucella ceti TE10759-12	CP006897.1,CP006896.1
Carnobacterium sp. CP1	CP010796,CP010819
Hoeflea sp. IMCC20628	CP011479,CP011480,CP011481
Spongiibacter sp. IMCC21906	CP011477,CP011478
Bacillus sp. Pc3	CP010406.1
Pseudoalteromonas haloplanktis TAC125	CR954246,CR954247
Prochlorococcus marinus str. AS9601	CP000551
Rhodococcus sp. B7740	CP010797
Marinobacter psychrophilus strain 20041	CP011494
Synechococcus sp. WH 8020	CP011941
Prochlorococcus marinus str. MIT 9312	CP000111
Methanoplanus petrolearius DSM 11571	CP002117.1
Thermococcus barophilus strain CH5	CP013050
Archaeoglobus veneficus SNP6	CP002588.1
Aciduliprofundum sp. MAR08-339	CP003168.1
Synechococcus sp. WH 8102	BX548020
Shewanella halifaxensis HAW-EB4	CP000931
Marinobacter similis A3d10	CP007151.1
Mycobacterium chubuense NBB4	CP003053.1,CP003055.1,CP003054.1
Mycobacterium rhodesiae NBB3	CP003169
Shewanella baltica OS155	CP000563,CP000565,CP000566,CP000567,CP000564
Shewanella baltica OS195	CP000891,CP000893,CP000894,CP000892
Shewanella denitrificans OS217	CP000302
Shewanella sp. MR-4	CP000446
Shewanella sp. MR-7	CP000444,CP000445
Weissella ceti strain WS08	CP007588.1
Francisella noatunensis subsp. orientalis FNO12	CP011921
Francisella noatunensis subsp. orientalis FNO24	CP011922
Francisella noatunensis subsp. orientalis strain FNO01	CP012153
Francisella noatunensis subsp. orientalis strain FNO190	CP011923
Methanosarcina mazei Tuc01	CP004144.1
Haloferax gibbonsii strain ARA6	CP011947,CP011948,CP011949,CP011950,CP011951
Shewanella amazonensis SB2B	CP000507
Flavobacterium psychrophilum FPG101	CP007206.1
Candidatus Thioglobus sp. EF1	CP010552
Flavobacterium psychrophilum strain MH1	CP010275
Flavobacterium psychrophilum strain PG2	CP010276
Flavobacterium psychrophilum strain VQ50	CP010277
Piscirickettsia salmonis strain CGR02	CP013975,CP013976,CP013977,CP013978
Tenacibaculum dicentrarchi strain AY7486TD	CP013671
Magnetospira sp. QH-2	FO538765,FO538766
Aeromonas hydrophila strain D4	CP013965,CP013966,CP013967,CP013968,CP013969
Pelagibacterium halotolerans B2	CP003075.1,CP003076.1
Streptococcus agalactiae strain GX026	CP011328
Streptococcus agalactiae strain GX064	CP011327
Streptococcus agalactiae strain HN016	CP011325
Streptococcus agalactiae strain YM001	CP011326
Corynebacterium marinum DSM 44953	CP007790.1,CP007792.1,CP007791.1
Listonella anguillarum M3	CP006699.1,CP006700.1,CP006701.1
Agarivorans gilvus strain WH0801	CP013021
Draconibacterium orientale strain FH5	CP007451.1
Algibacter sp. HZ22	CP012898
Francisella noatunensis subsp. orientalis LADL--07-285A	CP006875.1
Persephonella marina EX-H1	CP001230,CP001231
Candidatus Endolissoclinum patella L2	CP003539.1
Octadecabacter temperatus strain SB1	CP012160,CP012161
Planktomarina temperata RCA23	CP003984.1
Fibrella aestuarina strain BUZ 2T	HE796683.1,HE796684.1
Staphylothermus hellenicus DSM 12710	CP002051.1
Sphingopyxis alaskensis RB2256	CP000356,CP000357
Vibrio anguillarum NB10	LK021129.1,LK021130.1,LK021128.1
Flavobacterium branchiophilum strain FL-15	FQ859183
Rhodothermus marinus DSM 4252	CP001807,CP001808
Wenzhouxiangella marina strain KCTC 42284	CP012154
Pseudoalteromonas rubra strain SCSIO 6842	CP013611,CP013612,CP013613
Alteromonas macleodii str. 'Ionian Sea UM4b'	CP004855.1
Alteromonas macleodii str. 'Ionian Sea U4'	CP004849.1,CP004850.1
Alteromonas macleodii str. 'Ionian Sea UM7'	CP004853.1,CP004854.1
Alteromonas macleodii str. 'Ionian Sea U7'	CP004851.1
Alteromonas macleodii str. 'Ionian Sea U8'	CP004852.1
Alteromonas macleodii str. 'Aegean Sea MED64'	CP004848.1
Halobacteroides halobius DSM 5150	CP003359.1
Thermotoga maritima MSB8	CP011107
Francisella sp. FSC1006	CP009574.1
Cycloclasticus zancles 7-ME	CP005996.1,CP006601.1
Thalassolituus oleivorans MIL-1	HF680312.1
Acinetobacter venetianus VE-C3	ALIG01000000
Thermotoga maritima MSB8	AE000512
Planococcus rifietoensis strain M8	CP013659
Pyrobaculum aerophilum str. IM2	AE009441.1
Archaeoglobus fulgidus DSM 4304	AE000782.1
Pyrococcus furiosus DSM 3638	AE009950.1
Pseudoalteromonas translucida KMM 520	CP011034,CP011035
Methanothermococcus okinawensis IH1	CP002792.1,CP002793.1
Rubrivivax gelatinosus IL144	AP012320.1
Vibrio fischeri MJ11	CP001133,CP001139,CP001134
Sulfurovum sp. NBC37-1	AP009179
Haliangium ochraceum DSM 14365	CP001804
Aeropyrum camini SY1 = JCM 12091	AP012489.1
Deferribacter desulfuricans SSM1	AP011529,AP011530
Aeropyrum pernix K1	BA000002.3
Verrucomicrobia bacterium L21-Fru-AB	CP010904
Photobacterium gaetbulicola Gung47	CP005973,CP005974
Synechococcus sp. RCC307	CT978603
Desulfovibrio piezophilus strain C1TLV30	FO203427.1
Dokdonia sp. MED134	CP009301.1
Halanaeroarchaeum sulfurireducens strain M27-SA2	CP011564,CP011565
Desulfobacterium autotrophicum HRM2	CP001087,CP001088
Alteromonas macleodii str. 'Deep ecotype'	CP001103
Nonlabens sp. MIC269	CP011373
Campylobacter peloridis LMG 23910	CP007766.1,CP007768.1,CP007767.1
Prochlorococcus marinus str. NATL1A	CP000553
Prochlorococcus marinus str. NATL2A	CP000095
Filomicrobium sp. W	LN829118
Candidatus Nitrosopumilus sp. D3C	CP010868
Candidatus Nitrosopumilus sp. NF5	CP011070
Archaeoglobus fulgidus DSM 8774	CP006577.1
Yersinia aldovae 670-83	CP009781.1
Desulfotalea psychrophila LSv54	CR522870,CR522871,CR522872
Thermotoga sp. Cell2	CP003409.1
Geobacillus sp. 12AMOR1	CP011832,CP011833
Pseudoalteromonas issachenkonii strain KCTC 12958	CP013350,CP013351
Shewanella sp. W3-18-1	CP000503
Rhodococcus erythropolis PR4	AP008957,AP008932,AP008933,AP008931
Synechococcus sp. KORDI-100	CP006269.1
Desulfovibrio hydrothermalis AM13 = DSM 14728	FO203522.1,FO203523.1
Prochlorococcus marinus str. MIT 9211	CP000878
Methanocaldococcus sp. JH146	CP009149.1
Pyrodictium delaneyi strain Su06	CP013011
Thermococcus nautili strain 30-1	CP007264.1
Thermococcus onnurineus NA1	CP000855.1
Thermococcus sp. CL1	CP003651.1
Thermococcus sp. AM4	CP002952.1
Pyrococcus sp. NA2	CP002670.1
Colwellia sp. MT41	CP013145
Pyrococcus abyssi GE5	AL096836.1,U49503.1
Nonlabens marinus S1-08	AP014548.1
Shewanella violacea DSS12	AP011177
Halogeometricum borinquense DSM 11551	CP001690.1,CP001693.1,CP001694.1,CP001691.1,CP001695.1,CP001692.1
Synechococcus sp. PCC 7002	CP000951,CP000952,CP000953,CP000954,CP000955,CP000956,CP000957
Psychrobacter sp. PRwf-1	CP000713.1,CP000715.1,CP000714.1
Marinobacter salarius R9SW1	CP007152.1
Halanaeroarchaeum sulfurireducens strain HSR2	CP008874,CP008875
Thermotoga sp. 2812B	CP003408.1
Nitrospira moscoviensis strain NSP M-1	CP011801
Cyclobacterium amurskyense strain KCTC 12363	CP012040
Thermofilum sp. 1807-2	CP009961
Croceibacter atlanticus HTCC2559	CP002046
Erythrobacter litoralis HTCC2594	CP000157
Prochlorococcus marinus str. MIT 9301	CP000576
Prochlorococcus marinus str. MIT 9303	CP000554
Synechococcus sp. WH 7803	CT971583
Methylophilales bacterium MBRSF5	CP011001
Methylophilales bacterium MBRSG12	CP011003
Methylophilales bacterium MBRSH7	CP011002
Echinicola vietnamensis DSM 17526	CP003346.1
Kangiella koreensis DSM 16069	CP001707
Lacimicrobium alkaliphilum strain KCTC 32984	CP013650
Synechococcus sp. KORDI-49	CP006270.1
Synechococcus sp. KORDI-52	CP006271.1
Kangiella geojedonensis strain YCS-5	CP010975
Streptococcus iniae strain YSFST01-82	CP010783
Novosphingobium pentaromativorans US6-1	CP009294,CP009296,CP009291,CP009292,CP009293,CP009295
Altererythrobacter marensis strain KCTC 22370	CP011805
Glaciecola nitratireducens FR1064	CP003060.1
Aciduliprofundum boonei T469	CP001941.1
Alteromonas stellipolaris LMG 21856	CP013120
Phaeobacter gallaeciensis DSM 26640	CP006966.1,CP006971.1,CP006973.1,CP006969.1,CP006967.1,CP006968.1,CP006970.1,CP006972.1
Pseudomonas stutzeri strain 19SMN4	CP007509,CP007510
Haloquadratum walsbyi DSM 16790	AM180088.1,AM180089.1
Pseudomonas balearica DSM 6083 DSM6083 (=SP1402)	CP007511.1
Siansivirga zeaxanthinifaciens CC-SAMT-1	CP007202
Muricauda lutaonensis strain CC-HSB-11	CP011071
Vibrio vulnificus strain 93U204	CP009261,CP009262,CP009263
Alteromonas australica strain H17	CP008849.1
Virgibacillus sp. SK37	CP007161.1,CP007162.1,CP007164.1,CP007163.1
Alteromonas macleodii str. 'English Channel 615'	CP004846.1,CP004847.1
Shewanella frigidimarina NCIMB 400	CP000447
Flavobacterium psychrophilum FPG3	CP007207.1
Leisingera methylohalidivorans DSM 14336	CP006773.1,CP006774.1,CP006775.1
Francisella tularensis subsp. novicida U112	CP009633.1
Rivularia sp. PCC 7116	CP003549.1,CP003550.1,CP003551.1
Shewanella loihica PV-4	CP000606
Streptomyces sp. CNQ-509	CP011492
Synechococcus sp. CC9605	CP000110.1
Pseudoalteromonas atlantica T6c	CP000388
Saccharophagus degradans 2-40	CP000282
Thermoanaerobacter sp. X513	CP002210
Thermoanaerobacter sp. X514	CP000923
Helicobacter cetorum MIT 00-7128	CP003479.1,CP003480.1
Helicobacter cetorum MIT 99-5656	CP003481.1,CP003482.1
Ruegeria pomeroyi DSS-3	CP000031,CP000032
Geoglobus ahangari strain 234	CP011267
Cellulophaga lytica strain HI1	CP009239.1
alpha proteobacterium HIMB5	CP003809.1
Thermotoga maritima strain Tma100	CP011108
Vibrio tubiashii ATCC 19109	CP009354,CP009355,CP009357,CP009356,CP009359,CP009358
Thermotoga maritima strain Tma200	CP010967
Vibrio coralliilyticus RE98	CP009618.1,CP009617.1,CP009619.1,CP009620.1
Trichodesmium erythraeum IMS101	CP000393
Vibrio alginolyticus strain ATCC 33787	CP013484,CP013485,CP013486,CP013487,CP013488
Yersinia ruckeri strain Big Creek 74	CP011078
Maribacter sp. HTCC2170	CP002157
Marinobacter sp. CP1	CP011929
Cenarchaeum symbiosum A	DP000238.1
Desulfuromonas sp. WTL	CP010802
Cyanothece sp. ATCC 51142	CP000806,CP000810,CP000811,CP000808,CP000807,CP000809
Aeromonas hydrophila ML09-119	CP005966.1
Bacillus infantis NRRL B-14911	CP006643.1
Vibrio coralliilyticus OCN014	CP009264.2,CP009265.2,CP009266.2
Idiomarina loihiensis L2TR	AE017340
Psychromonas ingrahamii 37	CP000510
Marinobacter aquaeolei VT8	CP000514,CP000516,CP000515
Acaryochloris marina MBIC11017	CP000828,CP000838,CP000839,CP000840,CP000841,CP000842,CP000843,CP000844,CP000845,CP000846
Celeribacter marinus strain IMCC12053	CP012023
Vibrio fischeri ES114	CP000020,CP000021,CP000022
Formosa agariphila KMM 3901	HG315671.1
Thermosipho melanesiensis BI429	CP000716
Mycobacterium chelonae strain ATCC 35752	CP010946
Ruegeria sp. TM1040	CP000377,CP000376,CP000375
Corynebacterium maris DSM 45190	CP003924.1,CP003925.1
Aliivibrio salmonicida LFI1238	FM178379,FM178380,FM178382,FM178383,FM178384,FM178381
Listeria monocytogenes HCC23	CP001175
Edwardsiella tarda strain FL95-01	CP011359
Candidatus Endolissoclinum faulkneri L5	CP006745.1
Pseudoalteromonas sp. OCN003	CP009889.1,CP009888.1
Francisella noatunensis subsp. orientalis str. Toba 04	CP003402.1
Streptococcus agalactiae 138	CP007482.1
Streptococcus agalactiae GD201008-001	CP003810.1
Edwardsiella sp. LADL05-105	CP011516
Aliivibrio wodanis strain 06/09/139	LN554846,LN554847,LN554849,LN554851,LN554850,LN554848
Moritella viscosa 06/09/139	LN554852,LN554854,LN554853
Aeromonas salmonicida subsp. salmonicida A449	CP000644,AY301063,AY301064,AY301065,CP000645,CP000646
bacterium 2013Arg42i strain 2013Ark11	LN906597
Teredinibacter turnerae T7901	CP001614
Altererythrobacter epoxidivorans strain CGMCC 1.7731	CP012669
Altererythrobacter atlanticus strain 26DY36	CP011452,CP011453
Clostridium botulinum 202F	CP006903.1,CP006904.1
Colwellia psychrerythraea 34H	CP000083
Erythrobacter sp. s21-N3	CP011310
Haloarcula marismortui ATCC 43049	AY596298.1,AY596297.1,AY596291.1,AY596293.1,AY596292.1,AY596295.1,AY596294.1,AY596296.1,AY596290.1
Haloferax volcanii DS2	CP001956.1,CP001954.1,CP001955.1,CP001953.1,CP001957.1
Methanococcus aeolicus Nankai-3	CP000743.1
Methanosarcina acetivorans C2A	AE010299.1
Paenibacillus durus DSM 1735	CP009288.1,CP009289.1
Palaeococcus pacificus DY20341	CP006019.1
Pseudoalteromonas phenolica strain KCTC 12086	CP013187,CP013188
Bdellovibrio bacteriovorus strain 109J	CP007656.1
Citromicrobium sp. JL477	CP011344
Myxococcus fulvus HW-1	CP002830
Prochlorococcus marinus str. MIT 9515	CP000552
Synechococcus sp. CC9902	CP000097
Thalassolituus oleivorans R6-15	CP006829.1
Thiomicrospira crunogena XCL-2	CP000109
Streptococcus iniae SF1	CP005941.1
Yersinia ruckeri YRB	CP009539.1
Yersinia enterocolitica strain FORC_002	CP011118,CP011119
Neorickettsia helminthoeca str. Oregon	CP007481.1
Rhodoferax ferrireducens T118	CP000267,CP000268
Geobacillus thermodenitrificans NG80-2	CP000557,CP000558
Confluentimicrobium sp. EMB200-NS6	CP010869,CP010870,CP010871,CP010872
alpha proteobacterium HIMB59	CP003801.1
Alteromonas sp. SN2	CP002339
Campylobacter sp. RM16704	CP007769.1
Candidatus Blochmannia pennsylvanicus str. BPEN	CP000016
Candidatus Blochmannia vafer str. BVAF	CP002189
Candidatus Nitrosopelagicus brevis V2	CP007026.1
Candidatus Nitrosopumilus koreensis AR1	CP003842.1
Candidatus Nitrosopumilus sp. AR2	CP003843.1
Castellaniella defragrans 65Phen	HG916765.1
Coraliomargarita akajimensis DSM 45221	CP001998
endosymbiont of unidentified scaly snail isolate Monju	AP012978.1
Flavobacterium psychrophilum JIP02/86	AM398681
Hahella chejuensis KCTC 2396	CP000155
Haloarcula sp. CBA1115	CP010529.1,CP010531.1,CP010534.1,CP010533.1,CP010532.1,CP010530.1
Halomonas elongata DSM 2581	FN869568
Halomonas sp. R57-5	LN813019
Hyperthermus butylicus DSM 5456	CP000493.1
Hyphomicrobium nitrativorans NL23	CP006912
Ignicoccus hospitalis KIN4/I	CP000816.1
Marinobacter adhaerens HP15	CP001978,CP001979,CP001980
Methanocaldococcus jannaschii DSM 2661	L77117.1,L77118.1,L77119.1
Methanocaldococcus sp. FS406-22	CP001901.1,CP001902.1
Methanococcus maripaludis C6	CP000867.1
Methanococcus maripaludis C7	CP000745.1
Methanococcus maripaludis S2	BX950229.1
Methanococcus maripaludis X1	CP002913.1
Methanopyrus kandleri AV19	AE009439.1
Methyloceanibacter caenitepidi Gela4	AP014648.1
Methylophaga sp. JAM1	CP003390.1
Methylophaga sp. JAM7	CP003380.1,CP003381.1
Mollicutes bacterium HR1	CP009415.1
Nanoarchaeum equitans Kin4-M	AE017199.1
Nitratiruptor sp. SB155-2	AP009178
Nonlabens dokdonensis DSW-6	CP001397.1
Novosphingobium sp. PP1Y	FR856860,FR856862,FR856861,FR856859
Oleispira antarctica RB-8	FO203512
Parvularcula bermudensis HTCC2503	CP002156
Pelotomaculum thermopropionicum SI	AP009389
Planctomyces limnophilus DSM 3776	CP001744,CP001745
Prochlorococcus marinus str. MIT 9215	CP000825
Prochlorococcus marinus str. MIT 9313	BX548175
Prochlorococcus marinus subsp. marinus str. CCMP1375	AE017126
Prochlorococcus marinus subsp. pastoris str. CCMP1986	BX548174
Prochlorococcus sp. MIT 0604	CP007753.1
Prochlorococcus sp. MIT 0801	CP007754.1
Pyrococcus sp. ST04	CP003534.1
Rhodothermus marinus SG0.5JP17-172	CP003029.1,CP003030.1,CP003031.1
Robiginitalea biformata HTCC2501	CP001712
Roseobacter denitrificans OCh 114	CP000362,CP000464,CP000465,CP000466,CP000467
Salinispora tropica CNB-440	CP000667
Shewanella piezotolerans WP3	CP000472
Spiribacter sp. UAH-SP71	CP005990.1
Streptococcus iniae strain ISET0901	CP007586.1
Sulfurimonas denitrificans DSM 1251	CP000153
Synechococcus sp. CC9311	CP000435
Synechococcus sp. UTEX 2973	CP006471.1,CP006472.1,CP006473.1
Synechococcus sp. WH 8103	LN847356
Thermococcus eurythermalis A501	CP008887.1,CP008888.1
Thermococcus sp. 4557	CP002920.1
Thermosediminibacter oceani DSM 16646	CP002131
Thiolapillus brandeum Hiromi 1	AP012273.1,AP012274.1,AP012275.1
Vibrio anguillarum 775	CP002284,CP002285
Vibrio fluvialis Ind1	GQ463144.1
Vibrio furnissii NCTC 11218	CP002377,CP002378
Vibrio sp. Ex25 (Prj:41601)	CP001805,CP001806
Weissella ceti strain WS105	CP009224.1
Weissella ceti strain WS74	CP009223.1
Marinithermus hydrothermalis DSM 14884	CP002630
Marinitoga piezophila KA3	CP003257,CP003258
Marinobacter hydrocarbonoclasticus ATCC 49840	FO203363.1
Marinobacter sp. BSs20148	CP003735.1
Marinomonas mediterranea MMB-1	CP002583
Marinomonas posidonica IVIA-Po-181	CP002771
Marinomonas sp. MWYL1	CP000749
Pyrococcus horikoshii OT3	BA000001.2
Pyrolobus fumarii 1A	CP002838.1
Salinibacter ruber DSM 13855	CP000159,CP000160
Salinispora arenicola CNS-205	CP000850
Psychrobacter cryohalolentis K5	CP000323,CP000324
