# Supplementary material for: ELIXIR pilot action: Marine metagenomics – towards a domain specific set of sustainable services
Source: F1000Res. 2017 Jan 23;6:ELIXIR-70. [Version 1] doi: 10.12688/f1000research.10443.1 (PMC5461914; doi:10.12688/f1000research.10443.1)
Supplement: Supplementary file 3 [file f1000research-6-11253-s0002.tgz]

Archive with 1 entries (1 files):
- 2ec7afcf-4c4e-476a-923d-a579909f4cd3.docx
